# Supplementary material for: Novel Microwave Synthesis of Copper Oxide Nanoparticles and Appraisal of the Antibacterial Application
Source: Micromachines (Basel). 2023 Feb 15;14(2):456. doi: 10.3390/mi14020456 (PMC9960782; doi:10.3390/mi14020456)
Supplement: Supplementary file 1 [file micromachines-14-00456-s001.zip]

Archive with 1 entries (1 files):
- micromachines-2178986-supplementary.pdf
